# Supplementary material for: From nappe stacking to exhumation: Cretaceous tectonics in the Apuseni Mountains (Romania)
Source: Int J Earth Sci. 2016 May 11;106(2):659–85. doi: 10.1007/s00531-016-1335-y (PMC5337244; doi:10.1007/s00531-016-1335-y)
Supplement: Supplementary file 1 — Supplementary material 1 (xlsx 38 KB) [file 531_2016_1335_MOESM1_ESM.xlsx]

## Sheet: PlotDat2
Source sheet	Daten	0.21714	0.711133	0	0.710705	0.219797	0.711133	19.3386	0.74836
Plot name	Isochron0	19.1048	0.74836	24	0.758008	0.219746	0.711134	19.3341	0.748361
Plot Type	3	IsoLine	IsoLine			0.219595	0.711135	19.3208	0.748362
1st free col	11					0.21935	0.711135	19.2992	0.748363
Sigma Level	2					0.219019	0.711136	19.2701	0.748364
Absolute Errs	TRUE					0.218616	0.711136	19.2347	0.748365
Symbol Type	1					0.218157	0.711137	19.1942	0.748365
Inverse Plot	FALSE					0.217658	0.711137	19.1504	0.748366
Color Plot	TRUE					0.21714	0.711137	19.1048	0.748366
3D plot	FALSE					0.216622	0.711137	19.0591	0.748366
Linear	FALSE					0.216123	0.711137	19.0153	0.748365
Data Range	C4:F5					0.215664	0.711136	18.9748	0.748365
Filled Symbols	TRUE					0.215261	0.711136	18.9394	0.748364
ConcAge	FALSE					0.21493	0.711135	18.9103	0.748363
ConcSwap	FALSE					0.214685	0.711135	18.8887	0.748362
1st Symbol-row	1					0.214534	0.711134	18.8754	0.748361
						0.214482	0.711133	18.8709	0.74836
						0.214534	0.711133	18.8754	0.748359
						0.214685	0.711132	18.8887	0.748358
						0.21493	0.711131	18.9103	0.748357
						0.215261	0.711131	18.9394	0.748356
						0.215664	0.71113	18.9748	0.748355
						0.216123	0.71113	19.0153	0.748354
						0.216622	0.71113	19.0591	0.748354
						0.21714	0.71113	19.1048	0.748354
						0.217658	0.71113	19.1504	0.748354
						0.218157	0.71113	19.1942	0.748354
						0.218616	0.71113	19.2347	0.748355
						0.219019	0.711131	19.2701	0.748356
						0.21935	0.711131	19.2992	0.748357
						0.219595	0.711132	19.3208	0.748358
						0.219746	0.711133	19.3341	0.748359
						0.219797	0.711133	19.3386	0.74836
						ErrEll	ErrEll	ErrEll	ErrEll

## Sheet: PlotDat4
Source sheet	Daten	8.38522	0.746093	0	0.736691	8.48785	0.746093	142.149	0.894146
Plot name	Isochron0	140.43	0.894146	180	0.938513	8.48587	0.746094	142.116	0.894147
Plot Type	3	IsoLine	IsoLine			8.48003	0.746094	142.018	0.894148
1st free col	11					8.47055	0.746095	141.859	0.894149
Sigma Level	2					8.45779	0.746096	141.645	0.89415
Absolute Errs	TRUE					8.44224	0.746097	141.385	0.894151
Symbol Type	1					8.42449	0.746097	141.088	0.894151
Inverse Plot	FALSE					8.40524	0.746097	140.765	0.894151
Color Plot	TRUE					8.38522	0.746097	140.43	0.894152
3D plot	FALSE					8.3652	0.746097	140.095	0.894151
Linear	FALSE					8.34595	0.746097	139.772	0.894151
Data Range	C10:F11					8.32821	0.746097	139.475	0.894151
Filled Symbols	TRUE					8.31266	0.746096	139.215	0.89415
ConcAge	FALSE					8.29989	0.746095	139.001	0.894149
ConcSwap	FALSE					8.29041	0.746094	138.842	0.894148
1st Symbol-row	1					8.28457	0.746094	138.744	0.894147
						8.2826	0.746093	138.711	0.894146
						8.28457	0.746092	138.744	0.894145
						8.29041	0.746091	138.842	0.894144
						8.29989	0.74609	139.001	0.894143
						8.31266	0.746089	139.215	0.894142
						8.32821	0.746089	139.475	0.894141
						8.34595	0.746088	139.772	0.894141
						8.3652	0.746088	140.095	0.894141
						8.38522	0.746088	140.43	0.894141
						8.40524	0.746088	140.765	0.894141
						8.42449	0.746088	141.088	0.894141
						8.44224	0.746089	141.385	0.894141
						8.45779	0.746089	141.645	0.894142
						8.47055	0.74609	141.859	0.894143
						8.48003	0.746091	142.018	0.894144
						8.48587	0.746092	142.116	0.894145
						8.48785	0.746093	142.149	0.894146
						ErrEll	ErrEll	ErrEll	ErrEll

## Sheet: PlotDat5
Source sheet	Daten	6.97323	0.74068	0	0.7304	7.05857	0.74068	337.64	1.22214
Plot name	Isochron0	333.558	1.22214	450	1.39381	7.05693	0.740681	337.562	1.22215
Plot Type	3	IsoLine	IsoLine			7.05208	0.740682	337.329	1.22216
1st free col	11					7.04419	0.740683	336.952	1.22217
Sigma Level	2					7.03358	0.740683	336.444	1.22217
Absolute Errs	TRUE					7.02064	0.740684	335.826	1.22218
Symbol Type	1					7.00589	0.740684	335.12	1.22218
Inverse Plot	FALSE					6.98988	0.740685	334.354	1.22218
Color Plot	TRUE					6.97323	0.740685	333.558	1.22218
3D plot	FALSE					6.95658	0.740685	332.761	1.22218
Linear	FALSE					6.94057	0.740684	331.995	1.22218
Data Range	C16:F17					6.92581	0.740684	331.29	1.22218
Filled Symbols	TRUE					6.91288	0.740683	330.671	1.22217
ConcAge	FALSE					6.90227	0.740683	330.163	1.22217
ConcSwap	FALSE					6.89438	0.740682	329.786	1.22216
1st Symbol-row	1					6.88952	0.740681	329.554	1.22215
						6.88788	0.74068	329.475	1.22214
						6.88952	0.740679	329.554	1.22213
						6.89438	0.740678	329.786	1.22213
						6.90227	0.740678	330.163	1.22212
						6.91288	0.740677	330.671	1.22211
						6.92581	0.740676	331.29	1.22211
						6.94057	0.740676	331.995	1.2221
						6.95658	0.740676	332.761	1.2221
						6.97323	0.740676	333.558	1.2221
						6.98988	0.740676	334.354	1.2221
						7.00589	0.740676	335.12	1.2221
						7.02064	0.740676	335.826	1.22211
						7.03358	0.740677	336.444	1.22211
						7.04419	0.740678	336.952	1.22212
						7.05208	0.740678	337.329	1.22213
						7.05693	0.740679	337.562	1.22213
						7.05857	0.74068	337.64	1.22214
						ErrEll	ErrEll	ErrEll	ErrEll

## Sheet: PlotDat6
Source sheet	Daten	3.49427	0.740082	0	0.735485	3.53704	0.740082	384.803	1.23558
Plot name	Isochron0	380.15	1.23558	500	1.39325	3.53622	0.740083	384.713	1.23561
Plot Type	3	IsoLine	IsoLine			3.53378	0.740083	384.449	1.23563
1st free col	11					3.52983	0.740084	384.019	1.23566
Sigma Level	2					3.52451	0.740085	383.44	1.23567
Absolute Errs	TRUE					3.51803	0.740085	382.735	1.23569
Symbol Type	1					3.51064	0.740086	381.931	1.2357
Inverse Plot	FALSE					3.50261	0.740086	381.058	1.23571
Color Plot	TRUE					3.49427	0.740086	380.15	1.23571
3D plot	FALSE					3.48593	0.740086	379.242	1.23571
Linear	FALSE					3.47791	0.740086	378.37	1.2357
Data Range	C22:F23					3.47051	0.740085	377.565	1.23569
Filled Symbols	TRUE					3.46403	0.740085	376.86	1.23567
ConcAge	FALSE					3.45871	0.740084	376.282	1.23566
ConcSwap	FALSE					3.45476	0.740083	375.852	1.23563
1st Symbol-row	1					3.45233	0.740083	375.587	1.23561
						3.45151	0.740082	375.498	1.23558
						3.45233	0.740081	375.587	1.23556
						3.45476	0.74008	375.852	1.23553
						3.45871	0.74008	376.282	1.23551
						3.46403	0.740079	376.86	1.23549
						3.47051	0.740079	377.565	1.23547
						3.47791	0.740078	378.37	1.23546
						3.48593	0.740078	379.242	1.23545
						3.49427	0.740078	380.15	1.23545
						3.50261	0.740078	381.058	1.23545
						3.51064	0.740078	381.931	1.23546
						3.51803	0.740079	382.735	1.23547
						3.52451	0.740079	383.44	1.23549
						3.52983	0.74008	384.019	1.23551
						3.53378	0.74008	384.449	1.23553
						3.53622	0.740081	384.713	1.23556
						3.53704	0.740082	384.803	1.23558
						ErrEll	ErrEll	ErrEll	ErrEll

## Sheet: PlotDat0
Source sheet	Daten	2.66469	0.727213	0	0.724212	2.6973	0.727213	320.213	1.08051
Plot name	Isochron0	316.342	1.08051	400	1.17473	2.69667	0.727214	320.139	1.08051
Plot Type	3	IsoLine	IsoLine			2.69482	0.727215	319.918	1.08051
1st free col	11					2.6918	0.727216	319.561	1.08051
Sigma Level	2					2.68775	0.727216	319.079	1.08051
Absolute Errs	TRUE					2.6828	0.727217	318.493	1.08051
Symbol Type	1					2.67717	0.727217	317.823	1.08051
Inverse Plot	FALSE					2.67105	0.727217	317.097	1.08051
Color Plot	TRUE					2.66469	0.727218	316.342	1.08051
3D plot	FALSE					2.65832	0.727217	315.586	1.08051
Linear	FALSE					2.65221	0.727217	314.86	1.08051
Data Range	C28:F29					2.64657	0.727217	314.191	1.08051
Filled Symbols	TRUE					2.64163	0.727216	313.604	1.08051
ConcAge	FALSE					2.63757	0.727216	313.122	1.08051
ConcSwap	FALSE					2.63456	0.727215	312.765	1.08051
1st Symbol-row	1					2.6327	0.727214	312.544	1.08051
						2.63207	0.727213	312.47	1.08051
						2.6327	0.727212	312.544	1.08051
						2.63456	0.727211	312.765	1.08051
						2.63757	0.72721	313.122	1.08051
						2.64163	0.72721	313.604	1.08051
						2.64657	0.727209	314.191	1.0805
						2.65221	0.727209	314.86	1.0805
						2.65832	0.727208	315.586	1.0805
						2.66469	0.727208	316.342	1.0805
						2.67105	0.727208	317.097	1.0805
						2.67717	0.727209	317.823	1.0805
						2.6828	0.727209	318.493	1.0805
						2.68775	0.72721	319.079	1.08051
						2.6918	0.72721	319.561	1.08051
						2.69482	0.727211	319.918	1.08051
						2.69667	0.727212	320.139	1.08051
						2.6973	0.727213	320.213	1.08051
						ErrEll	ErrEll	ErrEll	ErrEll

## Sheet: PlotDat1
Source sheet	Daten	0.106315	0.51185	0	0.511777	0.107617	0.51185	0.620565	0.512193
Plot name	Isochron0	0.613062	0.512193	0.770156	0.5123	0.107592	0.51185	0.620421	0.512194
Plot Type	4	IsoLine	IsoLine			0.107517	0.511851	0.619994	0.512195
1st free col	11					0.107397	0.511852	0.6193	0.512195
Sigma Level	2					0.107235	0.511852	0.618367	0.512196
Absolute Errs	TRUE					0.107038	0.511853	0.61723	0.512196
Symbol Type	1					0.106813	0.511853	0.615933	0.512197
Inverse Plot	FALSE					0.106569	0.511853	0.614525	0.512197
Color Plot	TRUE					0.106315	0.511853	0.613062	0.512197
3D plot	FALSE					0.106062	0.511853	0.611598	0.512197
Linear	FALSE					0.105817	0.511853	0.61019	0.512197
Data Range	C39:F40					0.105592	0.511853	0.608893	0.512196
Filled Symbols	TRUE					0.105395	0.511852	0.607756	0.512196
ConcAge	FALSE					0.105233	0.511852	0.606823	0.512195
ConcSwap	FALSE					0.105113	0.511851	0.60613	0.512195
1st Symbol-row	1					0.105039	0.51185	0.605703	0.512194
						0.105014	0.51185	0.605559	0.512193
						0.105039	0.511849	0.605703	0.512193
						0.105113	0.511848	0.60613	0.512192
						0.105233	0.511848	0.606823	0.512191
						0.105395	0.511847	0.607756	0.512191
						0.105592	0.511847	0.608893	0.51219
						0.105817	0.511846	0.61019	0.51219
						0.106062	0.511846	0.611598	0.51219
						0.106315	0.511846	0.613062	0.51219
						0.106569	0.511846	0.614525	0.51219
						0.106813	0.511846	0.615933	0.51219
						0.107038	0.511847	0.61723	0.51219
						0.107235	0.511847	0.618367	0.512191
						0.107397	0.511848	0.6193	0.512191
						0.107517	0.511848	0.619994	0.512192
						0.107592	0.511849	0.620421	0.512193
						0.107617	0.51185	0.620565	0.512193
						ErrEll	ErrEll	ErrEll	ErrEll

## Sheet: PlotDat3
Source sheet	Daten	0.824475	0.712115	0	0.710044	0.834565	0.712115	145.949	1.07224
Plot name	Isochron0	144.184	1.07224	175.141	1.15	0.834371	0.712116	145.915	1.07224
Plot Type	3	IsoLine	IsoLine			0.833797	0.712117	145.814	1.07224
1st free col	11					0.832865	0.712118	145.651	1.07224
Sigma Level	2					0.83161	0.712119	145.432	1.07224
Absolute Errs	TRUE					0.830081	0.712119	145.164	1.07224
Symbol Type	1					0.828336	0.71212	144.859	1.07224
Inverse Plot	FALSE					0.826443	0.71212	144.528	1.07224
Color Plot	TRUE					0.824475	0.71212	144.184	1.07224
3D plot	FALSE					0.822506	0.71212	143.84	1.07224
Linear	FALSE					0.820613	0.71212	143.509	1.07224
Data Range	C34:F35					0.818869	0.712119	143.204	1.07224
Filled Symbols	TRUE					0.81734	0.712119	142.936	1.07224
ConcAge	FALSE					0.816085	0.712118	142.717	1.07224
ConcSwap	FALSE					0.815152	0.712117	142.554	1.07224
1st Symbol-row	1					0.814578	0.712116	142.453	1.07224
						0.814384	0.712115	142.419	1.07224
						0.814578	0.712114	142.453	1.07223
						0.815152	0.712113	142.554	1.07223
						0.816085	0.712112	142.717	1.07223
						0.81734	0.712111	142.936	1.07223
						0.818869	0.712111	143.204	1.07223
						0.820613	0.71211	143.509	1.07223
						0.822506	0.71211	143.84	1.07223
						0.824475	0.71211	144.184	1.07223
						0.826443	0.71211	144.528	1.07223
						0.828336	0.71211	144.859	1.07223
						0.830081	0.712111	145.164	1.07223
						0.83161	0.712111	145.432	1.07223
						0.832865	0.712112	145.651	1.07223
						0.833797	0.712113	145.814	1.07223
						0.834371	0.712114	145.915	1.07223
						0.834565	0.712115	145.949	1.07224
						ErrEll	ErrEll	ErrEll	ErrEll

## Sheet: PlotDat8
Source sheet	Daten	0.955938	0.716143	0	0.71469	0.967638	0.716143	117.306	0.890837
Plot name	Isochron0	115.887	0.890837	148.232	0.94	0.967413	0.716144	117.278	0.890838
Plot Type	3	IsoLine	IsoLine			0.966747	0.716145	117.198	0.890839
1st free col	11					0.965666	0.716146	117.067	0.89084
Sigma Level	2					0.964211	0.716147	116.89	0.890841
Absolute Errs	TRUE					0.962438	0.716148	116.675	0.890842
Symbol Type	1					0.960415	0.716148	116.43	0.890842
Inverse Plot	FALSE					0.958221	0.716149	116.164	0.890843
Color Plot	TRUE					0.955938	0.716149	115.887	0.890843
3D plot	FALSE					0.953656	0.716149	115.611	0.890843
Linear	FALSE					0.951461	0.716148	115.344	0.890842
Data Range	C40:F41					0.949438	0.716148	115.099	0.890842
Filled Symbols	TRUE					0.947665	0.716147	114.884	0.890841
ConcAge	FALSE					0.94621	0.716146	114.708	0.89084
ConcSwap	FALSE					0.945129	0.716145	114.577	0.890839
1st Symbol-row	1					0.944464	0.716144	114.496	0.890838
						0.944239	0.716143	114.469	0.890837
						0.944464	0.716142	114.496	0.890836
						0.945129	0.716141	114.577	0.890835
						0.94621	0.71614	114.708	0.890834
						0.947665	0.716139	114.884	0.890833
						0.949438	0.716138	115.099	0.890832
						0.951461	0.716137	115.344	0.890831
						0.953656	0.716137	115.611	0.890831
						0.955938	0.716137	115.887	0.890831
						0.958221	0.716137	116.164	0.890831
						0.960415	0.716137	116.43	0.890831
						0.962438	0.716138	116.675	0.890832
						0.964211	0.716139	116.89	0.890833
						0.965666	0.71614	117.067	0.890834
						0.966747	0.716141	117.198	0.890835
						0.967413	0.716142	117.278	0.890836
						0.967638	0.716143	117.306	0.890837
						ErrEll	ErrEll	ErrEll	ErrEll

## Sheet: PlotDat7
Source sheet	Daten	0.112947	0.511945	0	0.511751	0.11433	0.511945	3.53298	0.515837	0.501358	0.512259
Plot name	Isochron0	3.49026	0.515837	4.49289	0.517	0.114303	0.511946	3.53216	0.515839	0.501242	0.512261
Plot Type	4	0.495296	0.512259			0.114224	0.511947	3.52973	0.51584	0.500897	0.512264
1st free col	13	IsoLine	IsoLine			0.114097	0.511947	3.52578	0.515841	0.500336	0.512266
Sigma Level	2					0.113925	0.511948	3.52047	0.515843	0.499583	0.512268
Absolute Errs	TRUE					0.113715	0.511948	3.514	0.515843	0.498664	0.512269
Symbol Type	1					0.113476	0.511949	3.50661	0.515844	0.497616	0.512271
Inverse Plot	FALSE					0.113217	0.511949	3.4986	0.515845	0.496479	0.512271
Color Plot	TRUE					0.112947	0.511949	3.49026	0.515845	0.495296	0.512272
3D plot	FALSE					0.112678	0.511949	3.48193	0.515845	0.494114	0.512271
Linear	FALSE					0.112418	0.511949	3.47392	0.515844	0.492976	0.512271
Data Range	C59:F61					0.112179	0.511948	3.46653	0.515843	0.491928	0.512269
Filled Symbols	TRUE					0.11197	0.511948	3.46006	0.515843	0.49101	0.512268
ConcAge	FALSE					0.111798	0.511947	3.45475	0.515841	0.490256	0.512266
ConcSwap	FALSE					0.11167	0.511947	3.4508	0.51584	0.489696	0.512264
1st Symbol-row	1					0.111591	0.511946	3.44837	0.515839	0.489351	0.512261
						0.111565	0.511945	3.44755	0.515837	0.489234	0.512259
						0.111591	0.511945	3.44837	0.515835	0.489351	0.512256
						0.11167	0.511944	3.4508	0.515834	0.489696	0.512254
						0.111798	0.511943	3.45475	0.515833	0.490256	0.512252
						0.11197	0.511943	3.46006	0.515831	0.49101	0.51225
						0.112179	0.511942	3.46653	0.51583	0.491928	0.512248
						0.112418	0.511942	3.47392	0.51583	0.492976	0.512247
						0.112678	0.511942	3.48193	0.515829	0.494114	0.512247
						0.112947	0.511942	3.49026	0.515829	0.495296	0.512246
						0.113217	0.511942	3.4986	0.515829	0.496479	0.512247
						0.113476	0.511942	3.50661	0.51583	0.497616	0.512247
						0.113715	0.511942	3.514	0.51583	0.498664	0.512248
						0.113925	0.511943	3.52047	0.515831	0.499583	0.51225
						0.114097	0.511943	3.52578	0.515833	0.500336	0.512252
						0.114224	0.511944	3.52973	0.515834	0.500897	0.512254
						0.114303	0.511945	3.53216	0.515835	0.501242	0.512256
						0.11433	0.511945	3.53298	0.515837	0.501358	0.512259
						ErrEll	ErrEll	ErrEll	ErrEll	ErrEll	ErrEll

## Sheet: PlotDat10
Source sheet	Daten	0.112947	0.511945	0	0.511815	0.11433	0.511945	3.53298	0.515837
Plot name	Isochron0	3.49026	0.515837	4.49957	0.517	0.114303	0.511946	3.53216	0.515839
Plot Type	4	IsoLine	IsoLine			0.114224	0.511947	3.52973	0.51584
1st free col	11					0.114097	0.511947	3.52578	0.515841
Sigma Level	2					0.113925	0.511948	3.52047	0.515843
Absolute Errs	TRUE					0.113715	0.511948	3.514	0.515843
Symbol Type	1					0.113476	0.511949	3.50661	0.515844
Inverse Plot	FALSE					0.113217	0.511949	3.4986	0.515845
Color Plot	TRUE					0.112947	0.511949	3.49026	0.515845
3D plot	FALSE					0.112678	0.511949	3.48193	0.515845
Linear	FALSE					0.112418	0.511949	3.47392	0.515844
Data Range	C59:F60					0.112179	0.511948	3.46653	0.515843
Filled Symbols	TRUE					0.11197	0.511948	3.46006	0.515843
ConcAge	FALSE					0.111798	0.511947	3.45475	0.515841
ConcSwap	FALSE					0.11167	0.511947	3.4508	0.51584
1st Symbol-row	1					0.111591	0.511946	3.44837	0.515839
						0.111565	0.511945	3.44755	0.515837
						0.111591	0.511945	3.44837	0.515835
						0.11167	0.511944	3.4508	0.515834
						0.111798	0.511943	3.45475	0.515833
						0.11197	0.511943	3.46006	0.515831
						0.112179	0.511942	3.46653	0.51583
						0.112418	0.511942	3.47392	0.51583
						0.112678	0.511942	3.48193	0.515829
						0.112947	0.511942	3.49026	0.515829
						0.113217	0.511942	3.4986	0.515829
						0.113476	0.511942	3.50661	0.51583
						0.113715	0.511942	3.514	0.51583
						0.113925	0.511943	3.52047	0.515831
						0.114097	0.511943	3.52578	0.515833
						0.114224	0.511944	3.52973	0.515834
						0.114303	0.511945	3.53216	0.515835
						0.11433	0.511945	3.53298	0.515837
						ErrEll	ErrEll	ErrEll	ErrEll

[truncated: 1 more sheets: Daten Druck]
