# Supplementary material for: From nappe stacking to exhumation: Cretaceous tectonics in the Apuseni Mountains (Romania)
Source: Int J Earth Sci. 2016 May 11;106(2):659–85. doi: 10.1007/s00531-016-1335-y (PMC5337244; doi:10.1007/s00531-016-1335-y)
Supplement: Supplementary file 2 — Supplementary material 2 (xls 96 KB) [file 531_2016_1335_MOESM2_ESM.xls]

## Sheet: Tabulated data
Steps	Laser	40Ar/39Ar	±1s	37Ar/39Ar	±1s	36Ar/39Ar	±1s	40Ar/36Ar	40Ar*/39Ark	±1s	40Ar(mol)	40Ar* (%)	39Ark (%)	Age	±2s
	Power (w)													(Ma)
MR011 Muscovite, J=0.0029690±0.0000048
1	0.44	38.2598	0.0845203	0.0014014	0.00219261	0.0177676	0.00031096	2153.34	33.0086	0.116761	6.87293e-15	86.2748	4.58666	168.668	1.13918
2	0.66	52.4652	0.106572	0	0.00104819	0.00131982	0.00011093	39751.8	52.0742	0.110739	1.81668e-14	99.2547	8.84107	259.356	1.02745
3	0.88	56.8645	0.114843	0	0.000784453	0.000107901	0.000109542	527006	56.8316	0.119254	2.69024e-14	99.9422	12.0795	281.292	1.09308
4	1.045	55.6593	0.112344	0	0.00103339	0	0.000147092	DBZ	55.6583	0.112342	1.90944e-14	99.9982	8.75923	275.907	1.03281
5	1.265	56.8779	0.115799	0	0.000893104	0	0.00014432	DBZ	56.8769	0.115797	2.0894e-14	99.9982	9.37938	281.5	1.06127
6	1.485	57.2651	0.116045	0	0.00076242	0	7.76496e-05	DBZ	57.2641	0.116043	2.46621e-14	99.9982	10.9961	283.273	1.06248
7	1.65	56.39	0.115962	0	0.000839643	0	0.000118094	DBZ	56.389	0.11596	1.6966e-14	99.9982	7.682	279.263	1.06409
8	1.87	58.0271	0.119424	0	0.00100632	0	0.000155111	DBZ	58.0261	0.119422	1.91939e-14	99.9983	8.44559	286.758	1.09131
9	2.09	56.3507	0.11534	0	0.00132064	0	0.000220223	DBZ	56.3497	0.115338	1.57537e-14	99.9982	7.13807	279.082	1.05848
10	2.365	53.4219	0.112381	0	0.00175868	0	0.000240912	DBZ	53.4208	0.112379	1.19429e-14	99.9981	5.70805	265.593	1.03907
11	2.695	54.3752	0.112365	0	0.00122478	0	0.000166748	DBZ	54.3742	0.112363	1.43895e-14	99.9981	6.75681	269.995	1.03639
12	3.08	58.0446	0.123383	0	0.00178511	0	0.000271779	DBZ	58.0436	0.123381	1.26785e-14	99.9983	5.57703	286.838	1.12744
13	3.575	55.0257	0.125779	0.00284361	0.00282945	0	0.000291194	DBZ	55.0248	0.125777	8.72942e-15	99.9982	4.05057	272.993	1.15819
MR024 Muscovite, J=0.0029690±0.0000048
1	0.44	23.0492	0.0487776	0	0.00203491	0.00572726	0.000122617	4024.48	21.3558	0.0578296	6.60564e-15	92.6531	6.0294	110.908	0.582568
2	0.66	22.2433	0.0459651	0	0.00168279	0.00130022	0.000177396	17107.3	21.858	0.0691943	6.92425e-15	98.2681	6.54923	113.436	0.696078
3	0.935	22.0104	0.0451271	0	0.00128435	0.000676866	0.000109139	32518.1	21.8094	0.055131	8.81526e-15	99.0867	8.42605	113.191	0.55468
4	1.54	22.0995	0.0453404	0	0.00117243	0.000948717	9.89741e-05	23294.1	21.8182	0.0534717	8.01051e-15	98.7269	7.62594	113.236	0.537972
5	1.87	22.0838	0.0451755	0	0.00088784	0.000828975	0.000120755	26639.9	21.8378	0.0571728	1.04862e-14	98.8862	9.98986	113.334	0.575178
6	2.2	22.0059	0.0444082	0	0.000843925	0.000615771	8.5534e-05	35737.1	21.8229	0.0507758	1.36862e-14	99.1685	13.0846	113.259	0.510842
7	2.53	21.9958	0.0441529	0	0.000646913	0.000664914	6.38565e-05	33080.7	21.7983	0.0476507	1.72866e-14	99.1021	16.5343	113.136	0.479435
8	2.86	22.0062	0.0443185	0	0.000709064	0.000530537	8.07277e-05	41479.2	21.8484	0.0500506	1.44303e-14	99.283	13.7958	113.388	0.503511
9	3.19	21.9045	0.0445074	0	0.000934852	0.000437505	0.000103405	50066.9	21.7742	0.0537687	1.02828e-14	99.4052	9.87633	113.014	0.541027
10	3.575	21.9254	0.0444177	0	0.00155387	0.000175188	0.000114834	125154	21.8727	0.0558119	8.4295e-15	99.7593	8.08853	113.51	0.561432
MR103 Muscovite, J=0.0029690±0.0000048
1	0.44	33.0382	0.0687193	0	0.00141482	0.011153	0.000203827	2962.27	29.7414	0.0860737	1.33087e-14	90.0215	8.78844	152.659	0.847259
2	0.66	31.5149	0.0636042	0	0.00116725	0.00337775	0.000107561	9330.16	30.5158	0.0692819	1.68672e-14	96.8296	11.6766	156.466	0.680532
3	0.88	31.4271	0.0635807	0	0.00122003	0.00375256	0.000133307	8374.84	30.3172	0.0728674	1.2872e-14	96.4684	8.93579	155.491	0.716139
4	1.155	31.6472	0.0642003	0	0.00157646	0.00305179	0.000143928	10370	30.7443	0.0754751	1.04493e-14	97.1473	7.20349	157.588	0.740906
5	1.485	31.6197	0.0639515	4.92956e-50	0.000646328	0.00270295	0.000106266	11698.2	30.82	0.0697841	1.69011e-14	97.4708	11.6613	157.96	0.684898
6	1.815	31.4576	0.0637747	4.83677e-50	0.000837795	0.0022713	9.24743e-05	13850.1	30.7854	0.0681232	1.71452e-14	97.8632	11.8907	157.79	0.66866
7	2.145	31.3657	0.0633201	4.92956e-50	0.0010081	0.00196054	9.34111e-05	15998.5	30.7853	0.0679954	1.69297e-14	98.1497	11.7757	157.79	0.667406
8	2.475	31.3791	0.0635752	4.83677e-50	0.00116172	0.00193699	8.33643e-05	16199.9	30.8057	0.0670938	1.77918e-14	98.1727	12.3701	157.89	0.658521
9	2.805	31.4235	0.06537	7.85721e-45	0.00184613	0.00158189	0.000147936	19864.5	30.9551	0.0778308	1.06673e-14	98.5092	7.4061	158.622	0.763592
10	3.3	31.2809	0.0648993	0	0.00133721	0.00156597	0.000147707	19975.4	30.8171	0.0774122	1.18887e-14	98.5175	8.29178	157.946	0.759771
MR113 Muscovite, J=0.0029690±0.0000048
1	0.44	20.4214	0.0414177	0	0.00135544	0.0107082	0.00014477	1907.07	17.2561	0.0549141	7.11421e-15	84.5001	5.83073	90.1391	0.559603
2	0.66	19.383	0.0390615	0	0.000924509	0.00437623	9.509e-05	4429.16	18.0888	0.0459567	1.38131e-14	93.3231	11.9276	94.3771	0.467223
3	0.88	19.2261	0.0404072	0	0.0025728	0.00361621	0.000247707	5316.64	18.1565	0.0825428	5.10905e-15	94.4367	4.44766	94.7209	0.83902
4	1.155	19.1446	0.0386568	0	0.00119636	0.00279289	0.00011833	6854.78	18.3183	0.0508771	1.03479e-14	95.6839	9.04659	95.5433	0.516913
5	1.485	19.0884	0.0383545	4.92956e-50	0.00112508	0.00292655	7.0357e-05	6522.47	18.2226	0.0420749	1.35779e-14	95.4642	11.9054	95.0568	0.427598
6	1.815	19.0034	0.0381702	4.83677e-50	0.00102146	0.00257838	8.16133e-05	7370.29	18.2405	0.0438403	1.33424e-14	95.9853	11.7512	95.1478	0.445517
7	2.2	19.0448	0.0382493	4.92956e-50	0.00101004	0.00283094	7.25327e-05	6727.36	18.2072	0.0423589	1.3116e-14	95.6022	11.5267	94.9789	0.430502
8	2.585	18.7508	0.0377412	4.83677e-50	0.000913592	0.00187662	5.8639e-05	9991.79	18.1952	0.0405028	1.28157e-14	97.0372	11.4394	94.9179	0.411652
9	3.025	19.0128	0.0383313	7.85721e-45	0.00123137	0.0024972	8.13435e-05	7613.63	18.2739	0.0439702	1.19328e-14	96.1135	10.5046	95.3174	0.446795
10	3.575	18.8681	0.0379411	0	0.000880634	0.0019342	5.98232e-05	9754.98	18.2955	0.0408034	1.30994e-14	96.9654	11.62	95.4276	0.41459
	Sample MR011 yields a discordant age spectrum.
	Heating steps highlighted in bold are used to calculate the plateau age for samples MR24, 103 and 113.
	DBZ: Division By Zero"
	Mass discrimination 0.9907±0.00334
	Data are corrected for blanks, interfering nucleogenic reactions and decay of 37Ar and 39Ar.
	39Ar/37Ar 6.73E-4, 36Ar/37Ar 2.64E-4, 40Ar/39Ar 1.01E-3, 38Ar/39Ar 1.138E-2
